# Supplementary material for: Validation of death prediction after breast cancer relapses using joint models
Source: BMC Med Res Methodol. 2015 Apr 1;15:27. doi: 10.1186/s12874-015-0018-x (PMC4404268; doi:10.1186/s12874-015-0018-x)
Supplement: Additional file 1 — R code for drawing calibration plot. [file 12874_2015_18_MOESM1_ESM.zip]

Archive with 1 entries (1 files):
- 1725963362137369_add1.r
