# Supplementary material for: Validation of death prediction after breast cancer relapses using joint models
Source: BMC Med Res Methodol. 2015 Apr 1;15:27. doi: 10.1186/s12874-015-0018-x (PMC4404268; doi:10.1186/s12874-015-0018-x)
Supplement: Additional file 1 — R code for drawing calibration plot. [file 12874_2015_18_MOESM1_ESM.zip › 1725963362137369_add1.r]

#______ Fonction to for the calibration plot

require(plotrix)
require(survival)

#__ calibTime: horizon time at which the calibration has to be done
#__ probacalib: matrix of predicted probabilities of event (row=individuals, column=prediction time)
#__ tableobs: table of data for the patients on which the calibration has to be done
#__ varlist: list of variable used for the prediction; the function excludes patients with missing data for these covariates
#__ probatimes: vector of times at which the prediction has been calculated (corresponding to the column of probacalib)
#__ predTime: time of prediction

calibrationplot <- function(calibTime,probacalib,tableobs,varlist,probatimes,predTime){
  
  ## Suppression of rows with missing data
  nvp <- length(varlist)
  tableobs <- tableobs[tableobs$tt1>=predTime,]
  for(j in 1:nvp){
    var <- paste("tableobs$",varlist[j],sep="")
    tableobs<- tableobs[! is.na(eval(parse(text=var))),]
  }
  ## Prediction and percentile
  predictcalib <- probacalib[,which(probatimes==calibTime)]
  perccalib <- as.vector(quantile(predictcalib,probs=seq(0,1,0.1)))
  
  tableobs$groupecalib <- 0
  for (i in 2:11) tableobs$groupecalib[tableobs$groupecalib==0 & predictcalib<=perccalib[i]] <- i-1

  ## Kaplan-Meier in each percentile
  observed <- observedse <- predicted <-rep(0, 10)
  for (i in 1:10){
    if(length(tableobs$groupecalib[tableobs$groupecalib==i]) >0){
      km <- survfit(Surv(tt1,indDC)~1,data=tableobs[tableobs$groupecalib==i,])
      if(km$time[1] <= calibTime){ 
        observed[i] <- 1-km$surv[which.max((km$time-calibTime)[(km$time-calibTime)<=0])]
        observedse[i] <- km$std.err[which.max((km$time-calibTime)[(km$time-calibTime)<=0])]
      }
      else observed[i] <- observedse[i] <-0
      
      predicted[i] <- mean(predictcalib[tableobs$groupecalib==i])
    }
  }
}


#______  Example from the paper - Figure 3 - left panel
#__ estimations
calp1   <- calibrationplot(10,1-survpred1,  WMdata,c("age1","age2","emboln","taille","nplusn","grade2","grade3"), seq(5.5,15,0.5), 5)
calp3   <- calibrationplot(10,1-survpred3,  WMdata,c("age1","age2","emboln","taille","nplusn","grade2","grade3"), seq(5.5,15,0.5), 5)
calpcox <- calibrationplot(10,1-survpredcox,WMdata,c("age1","age2","emboln","taille","nplusn","grade2","grade3"), seq(5.5,15,0.5), 5)

#__ plot
par(xaxs="i",yaxs="r",mfrow=c(3,1),mai=c(1.1,1.1,0.5,0.5), cex=1.1)
#p1
plotCI(calp1$predicted,calp1$observed,uiw=1.96*calp1$observedse,err="y", main="West Midlands", ylim=c(0,0.8), xlim=c(0,0.6),pch=21, xlab="",ylab="")
	abline(a=c(0,0),b=c(1,1),lty=2)
	text(0.3,0.75, labels="P-Recurrence")
	par(new=TRUE,yaxs="i")
	hist(WMallLMKM$proba1[,10],breaks=1000,border="blue", xlim=c(0,0.6),ylim=c(0,1000),yaxt="n",xaxt="n",xlab="",ylab="",main="")
	abline(a=c(0,0),b=c(0,1),lty=1)
#p3
par(yaxs="r")
plotCI(calp3$predicted,calp3$observed,uiw=1.96*calp3$observedse,err="y", ylim=c(0,0.8), xlim=c(0,0.6),pch=21, xlab="",ylab="10-y observed probability of death")
	abline(a=c(0,0),b=c(1,1),lty=2)
	text(0.3,0.75, labels="P-Ignoring")
	par(new=TRUE,yaxs="i")
	hist(WMallLMKM$proba3[,10],breaks=1000,border="blue", xlim=c(0,0.6),ylim=c(0,1000),yaxt="n",xaxt="n",xlab="",ylab="",main="")
	abline(a=c(0,0),b=c(0,1),lty=1)
#cox
par(yaxs="r")
	plotCI(calpcox$predicted,calpcox$observed,uiw=1.96*calpcox$observedse,err="y", ylim=c(0,0.8), xlim=c(0,0.6),pch=21, xlab="10-y predicted probability of death",ylab="")
	abline(a=c(0,0),b=c(1,1),lty=2)
	text(0.3,0.75, labels="P-Cox LM")
	par(new=TRUE,yaxs="i")
	hist(1-WMallLMKM$survcox[,10],breaks=1000,border="blue", xlim=c(0,0.6),ylim=c(0,1000),yaxt="n",xaxt="n",xlab="",ylab="",main="")
	abline(a=c(0,0),b=c(0,1),lty=1)
